# Supplementary material for: Computationally efficient flux variability analysis
Source: BMC Bioinformatics. 2010 Sep 29;11:489. doi: 10.1186/1471-2105-11-489 (PMC2963619; doi:10.1186/1471-2105-11-489)
Supplement: Additional file 1 — This file contains the C++ source code, the pre-compiled binaries, an example on how to use fastFVA and scripts for carrying out the experiments described above. [file 1471-2105-11-489-S1.ZIP]

Archive with 13 entries (13 files):
- code/cplexFVAc.c
- code/cplexFVAc.mexw32
- code/cplexFVAc.mexw64
- code/example_fva.m
- code/fastFVA.m
- code/GetWorkerCount.m
- code/glpkFVAcc.cpp
- code/glpkFVAcc.mexa64
- code/glpkFVAcc.mexw32
- code/glpkFVAcc.mexw64
- code/README.txt
- code/run_exps.m
- code/SetWorkerCount.m
