# Supplementary material for: Computationally efficient flux variability analysis
Source: BMC Bioinformatics. 2010 Sep 29;11:489. doi: 10.1186/1471-2105-11-489 (PMC2963619; doi:10.1186/1471-2105-11-489)
Supplement: Additional file 1 — This file contains the C++ source code, the pre-compiled binaries, an example on how to use fastFVA and scripts for carrying out the experiments described above. [file 1471-2105-11-489-S1.ZIP › code/GetWorkerCount.m]

function nworkers=GetWorkerCount()
% GetWorkerCount Obtain the size of the parallel worker pool.

if ~exist('matlabpool')
   % Parallel computing toolbox not installed
   nworkers=0;
else
   % NOTE: If you have an old version of the Parallel computing toolbox
   %       installed (R2007b), the following form of matlabpool is not
   %       supported. In this case you can either hardcode the number of
   %       workers below or use the function "pool_size" listed on the
   %       Mathworks support web instead (Technical Solution ID: 1-5UDHQP).
   nworkers=matlabpool('size');
end
