# Supplementary material for: Computationally efficient flux variability analysis
Source: BMC Bioinformatics. 2010 Sep 29;11:489. doi: 10.1186/1471-2105-11-489 (PMC2963619; doi:10.1186/1471-2105-11-489)
Supplement: Additional file 1 — This file contains the C++ source code, the pre-compiled binaries, an example on how to use fastFVA and scripts for carrying out the experiments described above. [file 1471-2105-11-489-S1.ZIP › code/SetWorkerCount.m]

function SetWorkerCount(nworkers)
% SetWorkerCount Configures the number of (parallel) workers
%
% Requires the Parallel computing toolbox

if ~exist('matlabpool')
   warning('Parallel computing toolbox not available.')
   return
end

if nworkers <= 1
   if GetWorkerCount() > 0
      matlabpool close
   end
else
   if GetWorkerCount() ~= nworkers
      % Only need to do this once
      if GetWorkerCount()  > 0
         matlabpool close
      end
      matlabpool('open', nworkers)
      fprintf('Parallel computation initialized\n')
   end
end
