# Supplementary material for: Computationally efficient flux variability analysis
Source: BMC Bioinformatics. 2010 Sep 29;11:489. doi: 10.1186/1471-2105-11-489 (PMC2963619; doi:10.1186/1471-2105-11-489)
Supplement: Additional file 2 — This file contains the six metabolic networks used in the experiments. [file 1471-2105-11-489-S2.ZIP]

Archive with 7 entries (7 files):
- data/1174671 TM_minimal_medium_glc.mat
- data/EMatrix_LPProblemtRNACoupled90.mat
- data/iAF1260.mat
- data/modelRecon1Biomass.mat
- data/Pputida_model_glc_min.mat
- data/README.txt
- data/Thiele et al. - E-matrix_LB_medium.mat
