# Supplementary material for: Computationally efficient flux variability analysis
Source: BMC Bioinformatics. 2010 Sep 29;11:489. doi: 10.1186/1471-2105-11-489 (PMC2963619; doi:10.1186/1471-2105-11-489)
Supplement: Additional file 2 — This file contains the six metabolic networks used in the experiments. [file 1471-2105-11-489-S2.ZIP › data/README.txt]

Last updated 6.8.2010.

The following models are supplied


Reconstruction		Reference			File
=============================================================================================
T. maritima     	Zhang et al. (2009)		1174671 TM_minimal_medium_glc.mat
P. putida       	Nogales et al. (2008)		EMatrix_LPProblemtRNACoupled90.mat
E. coli         	Feist et al. (2007)		iAF1260.mat
Human           	Duarte et al. (2007)		modelRecon1Biomass.mat
E-matrix        	Thiele et al. (2009)		Pputida_model_glc_min.mat
E_coupled-matrix        Thiele et al. (2010)		Thiele et al. - E-matrix_LB_medium.mat


Zhang Y, Thiele I, Weekes D, Li Z, Jaroszewski L, Ginalski K, Deacon A, Wooley J, Lesley S, Wilson I, Palsson
B, Osterman A, Godzik A: Three-Dimensional Structural View of the Central Metabolic Network of
Thermotoga maritima. Science 2009, 325(5947):1544.

Nogales J, Palsson B, Thiele I: A genome-scale metabolic reconstruction of Pseudomonas putida KT
2440: iJN 746 as a cell factory. BMC Systems Biology 2008, 2:79.

Feist A, Henry C, Reed J, Krummenacker M, Joyce A, Karp P, Broadbelt L, Hatzimanikatis V, Palsson B: A
genome-scale metabolic reconstruction for Escherichia coli K-12 MG1655 that accounts for 1260
ORFs and thermodynamic information. Molecular systems biology 2007, 3.

Duarte N, Becker S, Jamshidi N, Thiele I, Mo M, Vo T, Srivas R, Palsson B: Global reconstruction of the
human metabolic network based on genomic and bibliomic data. Proc Natl Acad Sci 2007,
104(6):1777.

Thiele I, Jamshidi N, Fleming RMT, Palsson B: Genome-Scale Reconstruction of Escherichia coli�s
Transcriptional and Translational Machinery: A Knowledge Base, Its Mathematical Formulation,
and Its Functional Characterization. PLoS Comput Biol 2009, 5(3):e1000312.

Thiele I, Fleming R, Bordbar A, Schellenberger J, Palsson BO: Functional characterization of alternate
optimal solutions of Escherichia coli �s transcriptional and translational machinery. Biophysical
Journal 2010, in press.
